# Supplementary material for: Dietary Cinnamon Bark Affects Growth Performance, Carcass Characteristics, and Breast Meat Quality in Broiler Infected with Eimeria tenella Oocysts
Source: Animals (Basel). 2022 Jan 11;12(2):166. doi: 10.3390/ani12020166 (PMC8772541; doi:10.3390/ani12020166)
Supplement: Supplementary file 1 [file animals-12-00166-s001.zip]

Archive with 1 entries (1 files):
- animals-1445583-supplementary.pdf
